# Supplementary material for: Analysis of lncRNAs in Lupinus mutabilis (Tarwi) and Their Potential Role in Drought Response
Source: Noncoding RNA. 2023 Aug 23;9(5):48. doi: 10.3390/ncrna9050048 (PMC10514842; doi:10.3390/ncrna9050048)
Supplement: Supplementary file 1 [file ncrna-09-00048-s001.zip]

Archive with 4 entries (4 files):
- Zolla MDPI Table S1.xlsx
- Zolla MDPI Table S2.xlsx
- Zolla MDPI Table S3.xlsx
- Zolla MDPI Table S4.xlsx
