# Supplementary material for: Analysis of lncRNAs in Lupinus mutabilis (Tarwi) and Their Potential Role in Drought Response
Source: Noncoding RNA. 2023 Aug 23;9(5):48. doi: 10.3390/ncrna9050048 (PMC10514842; doi:10.3390/ncrna9050048)
Supplement: Supplementary file 1 [file ncrna-09-00048-s001.zip › Zolla MDPI Table S1.xlsx]

## Sheet: S1
Supplementary Table S1: LncRNA detection according to CPC, CNIT, CPC2 and lncFinder.
Transcript ID	Transcript Length	CPC	CNIT	CPC2	lncFinder
TRINITY_DN38174_c0_g1_i1	520	-0.817097	-0.324437	1.41129e-05	0.00272335
TRINITY_DN46326_c0_g1_i1	312	-0.877516	-0.426742	0.0778179	0.0131862
TRINITY_DN25851_c0_g4_i1	387	-0.95815	-0.541767	9.42897e-06	0.0139013
TRINITY_DN25006_c0_g2_i1	318	-0.837614	-0.529741	0.113736	0.0154758
TRINITY_DN22576_c0_g1_i2	332	-0.90138		0.0785498	0.0232903
TRINITY_DN37101_c0_g1_i1	324	-0.99186	-0.471122	0.0554415	0.0251756
TRINITY_DN8984_c0_g1_i1	355	-1.16165	-0.544252	0.0223897	0.0252999
TRINITY_DN19570_c0_g1_i2	987	-1.16022	-0.495126	0.289034	0.0268473
TRINITY_DN22693_c2_g1_i1	325	-0.573748	-0.260406	0.0174088	0.0274025
TRINITY_DN25030_c1_g2_i1	4206	-1.19927		0.231128	0.0283954
TRINITY_DN52122_c0_g1_i1	313	-0.266539		0.181622	0.028818
TRINITY_DN25030_c1_g2_i5	4108	-1.19833		0.231128	0.0291725
TRINITY_DN19638_c2_g1_i2	1068	-0.508445	-0.360983		0.0320048
TRINITY_DN16235_c0_g1_i1	306	-1.10174		0.00843892	0.0322296
TRINITY_DN20109_c0_g1_i5	826	-0.12335		0.0137685	0.0325214
TRINITY_DN21355_c2_g3_i3	1318	-0.489358	-0.386205		0.0337029
TRINITY_DN16914_c0_g1_i2	1127	-0.244601		0.443164	0.0339521
TRINITY_DN21775_c0_g3_i1	352	-0.903296	-0.448048	0.0588084	0.0340674
TRINITY_DN25541_c1_g1_i7	380	-0.685103	-0.536458	0.0388412	0.0343173
TRINITY_DN23688_c0_g5_i3	300	-0.974961	-0.44907	0.071187	0.0357029
TRINITY_DN22693_c2_g1_i8	324	-0.473142		0.0220472	0.038238
TRINITY_DN24537_c1_g2_i4	2361	-0.798371		0.422799	0.0385202
TRINITY_DN23684_c7_g1_i9	2137	-0.21093			0.0449463
TRINITY_DN15360_c0_g1_i1	1200	-1.0426			0.0449479
TRINITY_DN17529_c0_g1_i7	3377	-1.12587	-0.359332	0.15317	0.0449718
TRINITY_DN22693_c2_g1_i7	325	-0.526254		0.0217504	0.0450652
TRINITY_DN50713_c0_g1_i1	409	-0.712974	-0.380177	0.0284495	0.045587
TRINITY_DN21682_c0_g2_i2	5507	-0.879272			0.046128
TRINITY_DN25621_c2_g2_i1	310	-0.729537	-0.435397	0.0840639	0.0474084
TRINITY_DN20665_c6_g2_i1	1032	-1.07402	-0.424914	0.272767	0.0479774
TRINITY_DN23843_c0_g1_i1	2006	-0.721534	-0.384354	0.312781	0.0481556
TRINITY_DN26367_c1_g4_i3	858	-1.03141		0.192847	0.0488459
TRINITY_DN23284_c0_g4_i4	937	-1.07821	-0.3269		0.0489599
TRINITY_DN25011_c6_g2_i5	920	-1.00461	-0.439408		0.0490057
TRINITY_DN20434_c0_g1_i1	750	-0.809561	-0.344655	0.262246	0.0501943
TRINITY_DN25411_c0_g4_i1	338	-0.394777	-0.560111	0.0892643	0.0520896
TRINITY_DN20104_c2_g3_i1	1224	-1.26372	-0.330941		0.0525065
TRINITY_DN24123_c1_g1_i7	856	-1.14428	-0.410445	0.390096	0.0530931
TRINITY_DN25012_c0_g4_i2	856	-0.873246			0.0532088
TRINITY_DN24470_c1_g3_i2	571	-1.04787	-0.391356	0.161998	0.0534605
TRINITY_DN25057_c1_g1_i3	1005	-0.741337			0.0537787
TRINITY_DN24299_c2_g1_i5	941	-1.11445	-0.356658	0.302998	0.0541446
TRINITY_DN26593_c1_g1_i8	808	-0.924693	-0.350125	0.384867	0.0543892
TRINITY_DN25206_c0_g2_i2	1034	-0.845299	-0.552691	0.321084	0.0546027
TRINITY_DN22116_c0_g2_i1	300	-0.870978	-0.361308	0.049602	0.0552774
TRINITY_DN21403_c1_g2_i1	1144	-0.412026	-0.362401		0.0558836
TRINITY_DN26051_c0_g7_i1	724	-0.398016			0.0563856
TRINITY_DN223_c0_g1_i1	366	-0.79527	-0.367239	0.0984951	0.0574194
TRINITY_DN23737_c2_g1_i16	1031	-1.02203	-0.348226	0.344825	0.0574684
TRINITY_DN20758_c0_g2_i3	871	-0.219829			0.0575514
TRINITY_DN19915_c0_g3_i1	698	-0.902162		0.205649	0.0577298
TRINITY_DN26574_c2_g2_i4	795	-1.05603	-0.457913	0.0468069	0.0583915
TRINITY_DN8762_c0_g1_i2	523	-0.357834			0.0584442
TRINITY_DN21073_c5_g3_i3	835	-0.577259	-0.340671		0.0587887
TRINITY_DN26016_c2_g1_i2	1714	-0.59857			0.0593627
TRINITY_DN2209_c0_g1_i1	464	-0.966604	-0.432577	0.0790578	0.0593798
TRINITY_DN26279_c0_g1_i1	1374	-1.12253	-0.371063	0.311981	0.0597662
TRINITY_DN15018_c0_g1_i3	759	-0.672651			0.0598211
TRINITY_DN6700_c0_g1_i1	825	-0.853635	-0.473086		0.0599435
TRINITY_DN24788_c3_g2_i5	427	-1.00122	-0.511338	0.0244024	0.0600709
TRINITY_DN15067_c0_g1_i1	2024	-0.938637	-0.349978	0.4109	0.0602731
TRINITY_DN21682_c0_g2_i6	3037	-0.818191			0.060407
TRINITY_DN13891_c0_g1_i2	1001	-0.0213938			0.06077
TRINITY_DN19178_c0_g1_i10	939	-0.967722	-0.367331	0.300074	0.0613444
TRINITY_DN24171_c1_g2_i2	874	-0.9872	-0.344403	0.429163	0.0617011
TRINITY_DN25479_c3_g1_i29	1020	-1.10159	-0.395082	0.196929	0.0617662
TRINITY_DN15064_c0_g1_i8	2891	-0.672409		0.0819176	0.0618449
TRINITY_DN14031_c0_g1_i4	1024	-0.329666	-0.315529	0.102279	0.0619996
TRINITY_DN23684_c7_g1_i3	2804	-0.831846		0.355589	0.0623279
TRINITY_DN24106_c2_g1_i1	1165	-1.19715	-0.397988	0.169621	0.0633099
TRINITY_DN23700_c0_g1_i11	2172	-1.23629		0.126948	0.063337
TRINITY_DN22115_c1_g1_i16	1616	-0.691629		0.315183	0.0634553
TRINITY_DN18189_c0_g2_i2	1526	-1.27231		0.424854	0.0635765
TRINITY_DN24583_c3_g2_i11	1342	-0.991011		0.258716	0.0636659
TRINITY_DN9067_c0_g1_i1	500	-0.460229	-0.303909	0.175271	0.0637183
TRINITY_DN26593_c1_g1_i4	649	-0.917866	-0.371344	0.428861	0.0641977
TRINITY_DN22115_c1_g1_i10	1610	-0.691149		0.315183	0.0645074
TRINITY_DN23165_c0_g1_i11	799	-0.908396	-0.471929	0.164362	0.0646267
TRINITY_DN17100_c0_g1_i6	1401	-0.728892			0.064755
TRINITY_DN20350_c0_g1_i2	759	-1.14683	-0.326431		0.0653268
TRINITY_DN15620_c0_g2_i1	370	-0.860499	-0.334371	0.0489723	0.0656808
TRINITY_DN19178_c0_g1_i4	801	-1.0264	-0.380745	0.155342	0.0657646
TRINITY_DN21252_c0_g1_i2	1577	-1.04911	-0.330535	0.247406	0.0659952
TRINITY_DN24583_c3_g2_i3	1357	-0.992596		0.258716	0.0661598
TRINITY_DN22115_c1_g1_i22	1641	-0.693519		0.312337	0.0662458
TRINITY_DN21394_c2_g1_i5	905	-0.964402		0.13879	0.0663519
TRINITY_DN26004_c5_g1_i4	481	-1.17806	-0.530515	0.459042	0.0664576
TRINITY_DN24829_c1_g1_i2	1525	-1.33073	-0.439084	0.176078	0.066476
TRINITY_DN22115_c1_g1_i4	1651	-0.694316		0.306791	0.0665001
TRINITY_DN24829_c1_g1_i11	1524	-1.30502	-0.439084	0.195459	0.0666771
TRINITY_DN14308_c0_g2_i2	1333	-1.38827	-0.461271	0.0659405	0.0667601
TRINITY_DN25684_c5_g2_i5	999	-1.22826	-0.360861	0.0919126	0.0668101
TRINITY_DN25698_c1_g3_i5	1019	-0.95672	-0.502343	0.251251	0.0668133
TRINITY_DN20710_c2_g2_i7	1698	-0.866772		0.369105	0.0668137
TRINITY_DN26019_c1_g4_i2	1592	-1.16179	-0.359978	0.0636172	0.0671098
TRINITY_DN20743_c0_g2_i3	2695	-0.944158		0.220858	0.0671411
TRINITY_DN14780_c0_g1_i3	339	-0.45828		0.201279	0.0675181
TRINITY_DN24104_c4_g1_i6	2257	-1.14159		0.403103	0.0676337
TRINITY_DN22643_c0_g1_i11	520	-0.333157		0.205117	0.0678248
TRINITY_DN7373_c0_g1_i2	329	-1.15645		0.0928692	0.0679645
TRINITY_DN22693_c1_g1_i4	517	-0.0171533		0.0210348	0.0681752
TRINITY_DN23696_c0_g1_i3	3348	-1.17992	-0.406049	0.107496	0.0684311
TRINITY_DN24231_c5_g1_i5	462	-0.84833	-0.397706	0.0573044	0.0687371
TRINITY_DN24925_c0_g2_i9	1744	-0.909892		0.2275	0.0687955
TRINITY_DN26593_c1_g1_i6	817	-0.891602		0.137542	0.068822
TRINITY_DN25722_c0_g2_i2	758	-0.516888	-0.360448	0.210814	0.0691442
TRINITY_DN24372_c2_g3_i2	987	-1.2674	-0.38321	0.0341016	0.0693827
TRINITY_DN23252_c8_g1_i2	2712	-1.15238	-0.34813	0.325106	0.0696937
TRINITY_DN21665_c1_g4_i1	454	-0.21548	-0.442078	0.150779	0.0710467
TRINITY_DN22840_c1_g4_i1	615	-0.709566		0.0510914	0.0711514
TRINITY_DN24881_c2_g1_i19	1506	-1.05002	-0.419647	0.236161	0.0713134
TRINITY_DN43828_c0_g1_i1	488	-0.53693		0.180491	0.071615
TRINITY_DN23866_c5_g3_i14	2880	-1.11015	-0.366643	0.251705	0.0719274
TRINITY_DN19100_c2_g3_i5	1426	-0.865732		0.179653	0.0721113
TRINITY_DN11453_c0_g1_i1	444	-0.724915		0.0085948	0.0724504
TRINITY_DN33734_c0_g1_i1	687	-1.00855		0.0604796	0.0727512
TRINITY_DN25946_c0_g1_i15	873	-0.546149			0.0731563
TRINITY_DN19637_c4_g2_i1	531	-1.39967	-0.430006	0.00409056	0.0731773
TRINITY_DN24853_c0_g1_i35	2158	-0.398946	-0.431829	0.251201	0.073315
TRINITY_DN20684_c5_g2_i2	1080	-0.525362			0.073375
TRINITY_DN20182_c0_g2_i5	1535	-0.901028			0.0734331
TRINITY_DN22115_c1_g1_i14	1649	-0.694139		0.284783	0.0734569
TRINITY_DN24829_c1_g1_i5	2037	-1.31234	-0.439084	0.267501	0.0734861
TRINITY_DN21812_c0_g1_i3	697	-1.31164	-0.31835		0.07378
TRINITY_DN25371_c1_g1_i3	1594	-0.718572	-0.423081		0.0739122
TRINITY_DN22973_c0_g1_i11	329	-0.540285		0.0919115	0.0740476
TRINITY_DN22558_c3_g2_i8	2085	-0.814687		0.146553	0.0745519
TRINITY_DN15062_c0_g1_i5	1347	-0.906511		0.453664	0.0746652
TRINITY_DN23566_c3_g6_i2	1403	-1.31474	-0.363524	0.00832972	0.0750137
TRINITY_DN21597_c2_g2_i5	557	-0.896834	-0.310002	0.127755	0.0762078
TRINITY_DN24829_c1_g1_i9	2035	-1.31234	-0.439084	0.158235	0.0763609
TRINITY_DN22828_c0_g3_i1	1085	-1.01504	-0.450755	0.0467226	0.0765195
TRINITY_DN36500_c0_g1_i1	384	-1.34978	-0.438633	0.00912524	0.0766107
TRINITY_DN21759_c1_g4_i2	599	-0.838002	-0.332144	0.215356	0.0770398
TRINITY_DN23747_c0_g2_i2	404	-1.30158		0.0133874	0.0770704
TRINITY_DN24382_c1_g3_i1	1773	-0.866716	-0.378349	0.112166	0.0772359
TRINITY_DN25644_c7_g1_i1	1893	-0.627131	-0.368679	0.395922	0.0774701
TRINITY_DN24382_c1_g3_i8	1869	-0.875144	-0.378349	0.112166	0.0777451
TRINITY_DN22661_c2_g2_i9	1846	-1.29454	-0.426365	0.0616522	0.0777708
TRINITY_DN19977_c2_g2_i1	3191	-0.481018			0.0777723
TRINITY_DN49223_c0_g1_i1	333	-0.204163		0.15197	0.0777802
TRINITY_DN21177_c1_g1_i4	1480	-0.998165		0.160718	0.0778057
TRINITY_DN24973_c0_g3_i11	466	-0.949563	-0.41151	0.0631958	0.0780203
TRINITY_DN23355_c3_g1_i3	995	-0.625657			0.078098
TRINITY_DN22073_c0_g2_i10	410	-1.03887	-0.344659	0.077045	0.0784543
TRINITY_DN11424_c0_g1_i1	440	-1.22899	-0.41886	0.0411425	0.0784856
TRINITY_DN16288_c0_g1_i1	546	-1.31507	-0.424926	0.00556644	0.0785958
TRINITY_DN26219_c0_g1_i5	1187	-1.24424	-0.373144	0.0655672	0.0787343
TRINITY_DN17038_c0_g1_i12	1745	-1.14556			0.0788301
TRINITY_DN24382_c1_g3_i11	2293	-0.904905	-0.378349	0.123586	0.078868
TRINITY_DN19670_c0_g2_i6	2572	-1.38438	-0.435184	0.124467	0.0791998
TRINITY_DN24741_c2_g1_i6	1475	-1.17462	-0.398854	0.354648	0.0797851
TRINITY_DN25371_c1_g1_i2	1528	-0.710599	-0.423081		0.0799696
TRINITY_DN21893_c0_g1_i36	2046	-0.783246		0.0942498	0.0800171
TRINITY_DN22693_c2_g1_i9	360	-0.47672		0.0223224	0.0802722
TRINITY_DN24724_c0_g3_i1	322	-0.941849	-0.351279	0.026147	0.0804551
TRINITY_DN24382_c1_g3_i3	2245	-0.902079	-0.378349	0.123586	0.0808901
TRINITY_DN7289_c0_g1_i1	613	-0.720931	-0.430399	0.0386948	0.0809007
TRINITY_DN30943_c0_g1_i1	325	-0.397937		0.0884243	0.0809062
TRINITY_DN19660_c0_g1_i1	787	-0.280169		0.128844	0.08091
TRINITY_DN20969_c2_g2_i6	585	-1.06999		0.0713912	0.0814104
TRINITY_DN4683_c0_g1_i2	672	-0.779836		0.304643	0.0815637
TRINITY_DN20266_c0_g1_i2	405	-0.722065	-0.485624	0.0138644	0.0816135
TRINITY_DN26384_c5_g1_i6	598	-1.08317	-0.443987	0.0423915	0.0817899
TRINITY_DN41706_c0_g1_i1	313	-1.32263	-0.378669	0.00870924	0.0819284
TRINITY_DN25279_c0_g1_i7	787	-0.729002			0.0821514
TRINITY_DN22164_c0_g1_i7	767	-0.697788		0.0459335	0.0822577
TRINITY_DN22046_c2_g1_i2	1469	-1.2353	-0.455104	0.0844637	0.0824404
TRINITY_DN24829_c1_g1_i8	2126	-1.31381	-0.439084	0.193669	0.0826033
TRINITY_DN23657_c1_g1_i5	1352	-0.744457	-0.4293	0.0733447	0.0827631
TRINITY_DN39773_c0_g1_i1	363	-1.17498		0.133936	0.082797
TRINITY_DN24881_c2_g1_i17	1530	-1.05205	-0.392613	0.151178	0.0828033
TRINITY_DN24853_c0_g1_i19	2352	-0.559496		0.0942249	0.0828526
TRINITY_DN31984_c0_g1_i1	453	-1.00586	-0.366811	0.102281	0.0833017
TRINITY_DN18587_c0_g1_i5	1923	-0.602676		0.261741	0.0835621
TRINITY_DN21893_c0_g1_i20	2368	-0.580702		0.0538402	0.0839372
TRINITY_DN25024_c0_g1_i10	646	-0.991094	-0.49409	0.0834956	0.0840197
TRINITY_DN19379_c1_g3_i8	675	-0.578891		0.232393	0.0845768
TRINITY_DN12443_c0_g1_i6	661	-0.827786	-0.327615	0.196563	0.0847649
TRINITY_DN22728_c1_g1_i2	333	-1.08919	-0.515553	6.42137e-07	0.0848733
TRINITY_DN21177_c1_g1_i7	3569	-0.91912		0.246747	0.0852204
TRINITY_DN27742_c0_g1_i1	718	-0.596455	-0.357129	0.0652902	0.0852316
TRINITY_DN23226_c0_g1_i11	706	-0.911731	-0.389858	0.231582	0.0852846
TRINITY_DN20840_c5_g2_i2	1482	-0.993241	-0.393711	0.214175	0.0854655
TRINITY_DN24829_c1_g1_i3	2036	-1.31234	-0.439084	0.266244	0.0854972
TRINITY_DN11046_c0_g1_i2	569	-0.145696			0.086165
TRINITY_DN23669_c1_g1_i3	700	-0.87824	-0.482824	0.263761	0.086434
TRINITY_DN22643_c0_g1_i15	1019	-0.397121		0.438731	0.086718
TRINITY_DN23596_c0_g2_i1	1062	-1.14063	-0.402445	0.0536771	0.0870127
TRINITY_DN21537_c0_g6_i7	611	-1.29915	-0.489101	0.0051354	0.0870983
TRINITY_DN23580_c1_g2_i3	1225	-1.17679		0.100722	0.0872726
TRINITY_DN23442_c5_g1_i4	919	-0.760263		0.0848309	0.087666
TRINITY_DN21893_c0_g1_i26	1383	-0.881618	-0.294035	0.0581424	0.0878984
TRINITY_DN19190_c0_g1_i11	1576	-1.0881			0.0883282
TRINITY_DN21589_c0_g2_i5	2098	-1.27607	-0.42946	0.149179	0.0883822
TRINITY_DN10055_c0_g1_i2	411	-1.11804	-0.388655	0.00623743	0.088577
TRINITY_DN18632_c0_g1_i3	1422	-1.04096		0.0425887	0.0888195
TRINITY_DN7444_c0_g1_i1	604	-0.383195		0.125586	0.0890652
TRINITY_DN16953_c0_g1_i3	1588	-0.880236		0.0698023	0.0891567
TRINITY_DN44474_c0_g1_i1	363	-1.05175	-0.401622	0.0219923	0.0897363
TRINITY_DN14379_c0_g3_i1	397	-0.432814		0.154562	0.0897789
TRINITY_DN22338_c3_g1_i2	373	-0.622132		0.0179238	0.0899623
TRINITY_DN19163_c0_g1_i2	628	-0.658394		0.207578	0.0901283
TRINITY_DN18792_c0_g1_i2	939	-0.658875		0.232062	0.0903916
TRINITY_DN19058_c0_g2_i11	2213	-0.712422			0.090395
TRINITY_DN21112_c6_g1_i27	2469	-0.609625			0.0904582
TRINITY_DN25988_c1_g3_i1	352	-0.886286	-0.399915	0.111235	0.0904756
TRINITY_DN24881_c2_g1_i16	1602	-1.0579	-0.392613	0.107894	0.0905787
TRINITY_DN20109_c0_g1_i7	505	-0.580908		0.0152673	0.0906283
TRINITY_DN21177_c1_g1_i8	3159	-0.904767		0.197308	0.0907632
TRINITY_DN21812_c0_g1_i2	669	-0.997869	-0.31835	0.465003	0.0911224
TRINITY_DN22046_c2_g1_i3	1466	-1.23495	-0.455104	0.0824309	0.0914716
TRINITY_DN27680_c0_g1_i1	416	-0.784727	-0.376603	0.00459667	0.091507
TRINITY_DN9348_c0_g1_i1	437	-0.686176		0.0624296	0.0919166
TRINITY_DN16953_c0_g1_i5	676	-0.781478		0.0717843	0.0921929
TRINITY_DN20684_c5_g5_i2	824	-0.989281	-0.393738	0.202799	0.0922861
TRINITY_DN16107_c0_g1_i2	577	-1.04548	-0.413902	0.0398377	0.0923182
TRINITY_DN24829_c1_g1_i4	2128	-1.31392	-0.439084	0.158085	0.0929329
TRINITY_DN24129_c1_g2_i4	1119	-1.32301	-0.406821	0.02107	0.0929342
TRINITY_DN21145_c0_g2_i7	1407	-0.771008		0.478298	0.0929716
TRINITY_DN18632_c0_g1_i8	1442	-1.0459		0.0425887	0.0934261
TRINITY_DN24531_c0_g1_i17	2031	-0.653182		0.324509	0.0934895
TRINITY_DN25493_c13_g1_i7	2421	-1.08003		0.146313	0.0935011
TRINITY_DN25479_c3_g1_i21	2022	-0.880353	-0.374275	0.155453	0.0935258
TRINITY_DN24829_c1_g1_i1	2124	-1.31381	-0.439084	0.176237	0.093546
TRINITY_DN24729_c0_g2_i64	1720	-0.684996		0.298938	0.0936472
TRINITY_DN21112_c6_g1_i18	2670	-0.760772			0.0937631
TRINITY_DN25493_c13_g1_i3	2423	-1.08013		0.14207	0.0938367
TRINITY_DN22971_c1_g1_i8	857	-0.461107			0.0940295
TRINITY_DN22671_c3_g1_i1	378	-0.919147		0.0325036	0.0944523
TRINITY_DN18636_c0_g1_i21	1373	-0.657893			0.0945023
TRINITY_DN18037_c0_g4_i1	422	-1.05158	-0.34284	0.0201557	0.0946524
TRINITY_DN18683_c0_g1_i13	460	-0.303182		0.141713	0.0946933
TRINITY_DN25800_c3_g4_i3	498	-0.867246	-0.477764	0.149595	0.0950102
TRINITY_DN21925_c0_g2_i4	652	-0.215389			0.0951361
TRINITY_DN23580_c1_g2_i5	1137	-1.16219		0.0827617	0.0952179
TRINITY_DN18587_c0_g2_i2	682	-0.112948			0.095512
TRINITY_DN797_c0_g1_i1	601	-0.427105	-0.373411	0.110513	0.0959917
TRINITY_DN24137_c0_g1_i6	299	-0.564963		0.0215161	0.0959933
TRINITY_DN21036_c1_g1_i2	740	-1.00645	-0.455173	0.0793856	0.0962403
TRINITY_DN20743_c0_g1_i3	692	-0.687608			0.0963725
TRINITY_DN20382_c0_g1_i5	695	-0.698117	-0.33196		0.0965988
TRINITY_DN25493_c13_g1_i12	2036	-1.14089	-0.331612	0.051911	0.0969637
TRINITY_DN22835_c1_g1_i1	801	-0.39878			0.0971131
TRINITY_DN20109_c0_g1_i1	688	-0.537674		0.0378414	0.0972801
TRINITY_DN19807_c0_g1_i14	3012	-0.679838			0.0973117
TRINITY_DN27630_c0_g1_i1	413	-0.778244			0.0978602
TRINITY_DN22314_c0_g1_i3	821	-0.978954	-0.333295	0.0958775	0.0978883
TRINITY_DN14031_c0_g1_i5	910	-0.345005	-0.312131	0.0557165	0.0983768
TRINITY_DN24881_c2_g1_i15	1641	-1.06094	-0.419647	0.100023	0.0984487
TRINITY_DN23782_c2_g1_i27	3166	-1.15225		0.0367313	0.0985212
TRINITY_DN7741_c0_g1_i1	618	-0.393916			0.0986581
TRINITY_DN50075_c0_g1_i1	392	-1.27045	-0.333125	0.211879	0.098757
TRINITY_DN21302_c1_g2_i1	655	-1.12917	-0.332054	0.191562	0.0989319
TRINITY_DN23413_c0_g1_i4	2585	-0.631551			0.0989964
TRINITY_DN26425_c1_g1_i14	373	-0.590226	-0.580797	0.0106401	0.0990554
TRINITY_DN23782_c2_g1_i6	3100	-1.15112		0.0367313	0.0992624
TRINITY_DN19807_c0_g1_i2	3024	-0.68031			0.0996025
TRINITY_DN41998_c0_g1_i1	307	-0.858379	-0.329478	0.0147069	0.100287
TRINITY_DN23927_c1_g1_i4	598	-1.1372	-0.367264	0.15369	0.100529
TRINITY_DN25623_c0_g1_i17	720	-0.419558	-0.334379		0.100565
TRINITY_DN24881_c2_g1_i6	1569	-1.05525	-0.419647	0.151178	0.100842
TRINITY_DN10580_c0_g2_i1	498	-0.790642		0.471383	0.100975
TRINITY_DN26413_c1_g1_i2	352	-0.418097		0.102967	0.101068
TRINITY_DN13523_c0_g1_i2	464	-0.488014			0.101301
TRINITY_DN18792_c0_g1_i4	912	-0.650923		0.232062	0.101423
TRINITY_DN45823_c0_g1_i1	571	-0.44877		0.383945	0.101592
TRINITY_DN38609_c0_g1_i1	453	-0.498325	-0.418116	0.148992	0.101732
TRINITY_DN24881_c2_g1_i18	1813	-1.07322	-0.393671	0.127338	0.102379
TRINITY_DN2443_c0_g1_i1	386	-1.2414		0.0512087	0.102488
TRINITY_DN28261_c0_g1_i1	614	-0.529319	-0.518001	0.0539219	0.102496
TRINITY_DN20988_c4_g5_i2	652	-0.52519		0.0288559	0.102698
TRINITY_DN26462_c1_g1_i6	512	-0.740928		0.0595786	0.10287
TRINITY_DN21062_c0_g1_i20	603	-0.583289	-0.432059		0.102975
TRINITY_DN3353_c0_g1_i1	939	-1.19592	-0.424938	0.00872869	0.103606
TRINITY_DN25085_c2_g5_i1	1193	-1.22797	-0.371124	0.0315126	0.103623
TRINITY_DN22260_c0_g1_i1	720	-1.18626	-0.392225	0.0499504	0.103777
TRINITY_DN23413_c0_g1_i1	2721	-0.638274			0.103781
TRINITY_DN24881_c2_g1_i14	1813	-1.07322	-0.392613	0.116082	0.104183
TRINITY_DN23413_c0_g1_i11	2677	-0.636185			0.104312
TRINITY_DN19015_c4_g6_i1	420	-1.16828		0.0605461	0.104665
TRINITY_DN23413_c0_g1_i6	2754	-0.639797			0.104754
TRINITY_DN27077_c0_g1_i1	332	-0.790177	-0.308402	0.177964	0.104778
TRINITY_DN21420_c1_g1_i8	554	-0.764546	-0.490353	0.40816	0.104795
TRINITY_DN12186_c0_g1_i1	514	-1.36464	-0.340582	0.0240881	0.105896
TRINITY_DN22578_c3_g1_i15	773	-1.07353	-0.438414	0.0446917	0.106305
TRINITY_DN23222_c1_g1_i1	457	-1.11883	-0.411761	0.0247883	0.107233
TRINITY_DN10549_c0_g1_i2	585	-0.43155		0.380247	0.108083
TRINITY_DN21281_c0_g4_i1	663	-0.906182	-0.424814	0.15408	0.108284
TRINITY_DN998_c0_g1_i2	442	-0.721982		0.0101907	0.108356
TRINITY_DN21919_c0_g3_i8	2392	-1.22828	-0.354716	0.0446643	0.108681
TRINITY_DN21893_c0_g1_i29	1400	-0.882374	-0.294035	0.0508011	0.108852
TRINITY_DN23560_c0_g1_i16	1417	-1.03829		0.0198546	0.108977
TRINITY_DN23859_c0_g2_i5	695	-1.14402	-0.355707	0.0275037	0.109065
TRINITY_DN35159_c0_g1_i1	587	-0.800407	-0.373596	0.0668632	0.109118
TRINITY_DN22681_c1_g3_i2	404	-0.628929	-0.338014	0.0200989	0.109594
TRINITY_DN21259_c1_g1_i4	600	-0.664407	-0.3451		0.110346
TRINITY_DN22956_c0_g4_i2	396	-0.911606	-0.442512	0.0188175	0.110921
TRINITY_DN20109_c0_g1_i3	820	-0.157026		0.087405	0.110938
TRINITY_DN38739_c0_g1_i1	842	-1.19545	-0.366123	0.0233295	0.111433
TRINITY_DN21340_c5_g1_i19	642	-1.16778	-0.506431	0.174362	0.111456
TRINITY_DN26251_c1_g3_i1	686	-1.22956	-0.38435	0.136979	0.1117
TRINITY_DN25389_c1_g1_i2	826	-1.09461	-0.350203	0.0143395	0.112418
TRINITY_DN23441_c1_g4_i1	368	-1.0652	-0.376259	0.0178935	0.112777
TRINITY_DN9017_c0_g1_i1	397	-0.537592		0.0488257	0.112917
TRINITY_DN38465_c0_g1_i1	666	-1.01621	-0.346197	0.138527	0.113033
TRINITY_DN20104_c2_g2_i7	537	-0.812523	-0.352998	0.0152443	0.113215
TRINITY_DN1775_c0_g1_i1	516	-0.957365		0.0460832	0.113315
TRINITY_DN48656_c0_g1_i1	491	-0.465917		0.131597	0.11348
TRINITY_DN18644_c0_g2_i1	885	-1.30932	-0.340618	0.0155257	0.113699
TRINITY_DN741_c0_g1_i1	402	-1.18671	-0.328586	0.0205578	0.114265
TRINITY_DN21043_c0_g1_i21	467	-0.79437	-0.412382	0.13724	0.114308
TRINITY_DN6442_c0_g1_i1	501	-0.733198			0.114334
TRINITY_DN1882_c0_g1_i1	481	-0.87405		0.0264555	0.114804
TRINITY_DN19190_c0_g1_i1	2057	-1.08187			0.114945
TRINITY_DN23505_c1_g2_i1	789	-1.12632	-0.351539	0.0421478	0.114981
TRINITY_DN19807_c0_g1_i10	3014	-0.782856			0.115065
TRINITY_DN34612_c0_g1_i1	345	-1.2753	-0.388553	0.018778	0.115634
TRINITY_DN24678_c0_g3_i3	428	-1.04138	-0.414965	0.251035	0.116188
TRINITY_DN26057_c1_g1_i7	471	-0.0438325			0.11667
TRINITY_DN24116_c1_g3_i4	616	-1.00926	-0.391263	0.214146	0.116886
TRINITY_DN24129_c1_g2_i5	1199	-1.32909	-0.413296	0.0241832	0.116896
TRINITY_DN26614_c1_g4_i1	416	-0.733379		0.0132575	0.116967
TRINITY_DN24729_c0_g2_i48	1608	-0.672786		0.298938	0.11797
TRINITY_DN13982_c0_g1_i1	806	-0.652312		0.348319	0.118383
TRINITY_DN24919_c2_g4_i4	586	-0.996468	-0.352162	0.0387453	0.118653
TRINITY_DN5516_c0_g1_i1	1146	-0.545638			0.1187
TRINITY_DN22229_c0_g1_i6	1084	-0.997687	-0.481532	0.0212083	0.118932
TRINITY_DN21759_c1_g3_i3	496	-0.90719	-0.388216	0.107127	0.119265
TRINITY_DN10797_c0_g1_i2	912	-0.542637	-0.435476	0.0284686	0.119305
TRINITY_DN24419_c0_g4_i7	369	-1.0103	-0.397164	0.00867928	0.119633
TRINITY_DN20687_c12_g1_i4	2470	-0.741858			0.120218
TRINITY_DN23622_c0_g1_i7	1119	-0.477734		0.476751	0.120239
TRINITY_DN21259_c1_g2_i1	685	-1.42158	-0.342589	0.0262053	0.120537
TRINITY_DN23280_c1_g4_i10	643	-1.08501	-0.375503	0.098593	0.120644
TRINITY_DN26591_c1_g1_i1	779	-1.11915	-0.471756	0.0319417	0.121513
TRINITY_DN25467_c2_g1_i2	643	-1.18274	-0.322109	0.0189066	0.121622
TRINITY_DN24788_c0_g1_i1	785	-1.16568		0.130451	0.122179
TRINITY_DN21655_c1_g1_i15	1126	-0.550091			0.122338
TRINITY_DN22692_c0_g1_i3	1917	-0.743549			0.122532
TRINITY_DN22634_c0_g1_i2	604	-0.488154		0.00343698	0.122535
TRINITY_DN20611_c3_g2_i1	302	-0.921443	-0.590863	0.00988666	0.12266
TRINITY_DN44713_c0_g1_i1	594	-1.06472	-0.346008	0.0246779	0.122975
TRINITY_DN25552_c0_g1_i8	729	-1.07791	-0.367282	0.00516569	0.123036
TRINITY_DN20665_c5_g2_i1	816	-0.982877	-0.37067	0.083498	0.123173
TRINITY_DN26486_c0_g1_i4	642	-0.852653	-0.400704	0.121662	0.123222
TRINITY_DN25008_c1_g1_i11	1043	-0.72393			0.123528
TRINITY_DN12634_c0_g1_i5	550	-0.815091		0.0191379	0.124212
TRINITY_DN21579_c0_g1_i1	500	-1.21523	-0.493416	0.0146203	0.124269
TRINITY_DN23119_c3_g1_i1	479	-0.928885	-0.399624	0.0066211	0.124527
TRINITY_DN20369_c1_g2_i1	510	-1.13227	-0.50657	0.0337393	0.125893
TRINITY_DN18636_c0_g1_i12	1343	-0.855817		0.223752	0.125992
TRINITY_DN22626_c5_g3_i2	492	-0.713325		0.0609323	0.126276
TRINITY_DN10055_c0_g1_i1	344	-1.10197	-0.388655	0.0150483	0.126453
TRINITY_DN25772_c2_g3_i12	711	-1.24445	-0.511573	0.0244272	0.126553
TRINITY_DN24099_c0_g1_i2	552	-1.23113	-0.451575	0.0385285	0.126617
TRINITY_DN11664_c0_g1_i1	427	-0.333816		0.0761414	0.126747
TRINITY_DN15620_c0_g1_i1	746	-0.580844		0.00804973	0.126823
TRINITY_DN21394_c2_g2_i1	610	-1.10203	-0.373617	0.0341873	0.127132
TRINITY_DN24099_c0_g1_i1	675	-1.25568	-0.451575	0.0307685	0.128176
TRINITY_DN23252_c6_g1_i1	347	-1.12226	-0.399133	0.00567498	0.128226
TRINITY_DN26057_c1_g1_i4	759	-0.0957582			0.128349
TRINITY_DN23729_c9_g1_i1	1144	-0.679481			0.128385
TRINITY_DN21585_c1_g6_i1	354	-1.18185	-0.460524	0.0205388	0.128911
TRINITY_DN21216_c0_g1_i2	1524	-1.36813	-0.409571	0.0151921	0.129001
TRINITY_DN36501_c0_g1_i1	467	-1.06288	-0.339356	0.109815	0.129081
TRINITY_DN48196_c0_g1_i1	525	-0.990804	-0.334533	0.0678817	0.129346
TRINITY_DN21139_c0_g3_i2	509	-1.37446	-0.448722	0.00769684	0.129374
TRINITY_DN26307_c1_g2_i15	559	-0.591193		0.0910693	0.129392
TRINITY_DN23317_c0_g1_i12	1123	-0.718082		0.00817887	0.129626
TRINITY_DN23459_c2_g2_i6	361	-1.07307	-0.424936	0.0123547	0.130004
TRINITY_DN24714_c0_g2_i9	565	-1.17592	-0.441595	0.0100026	0.130923
TRINITY_DN18643_c0_g1_i5	364	-0.820432	-0.340781	0.177136	0.131369
TRINITY_DN18587_c0_g2_i1	871	-0.183437			0.131725
TRINITY_DN25276_c1_g1_i1	917	-0.929021	-0.453362	0.0180789	0.132071
TRINITY_DN22334_c0_g1_i42	1915	-0.580766			0.132108
TRINITY_DN21073_c5_g2_i1	397	-0.0970164	-0.322695	0.0604683	0.132204
TRINITY_DN22164_c0_g1_i12	640	-0.42655		0.0739752	0.132899
TRINITY_DN26425_c1_g1_i9	383	-0.591278	-0.580797	0.0347895	0.132939
TRINITY_DN1216_c0_g1_i1	492	-0.511607		0.0972782	0.133678
TRINITY_DN18781_c0_g1_i3	376	-0.0659649			0.134449
TRINITY_DN21713_c0_g5_i1	369	-1.0052	-0.311259	0.00462219	0.134466
TRINITY_DN19379_c1_g1_i4	477	-0.624348	-0.297889	0.0148764	0.134634
TRINITY_DN20758_c0_g1_i3	1079	-0.416071			0.134901
TRINITY_DN19058_c0_g2_i2	2458	-0.73414			0.135129
TRINITY_DN25008_c1_g2_i8	545	-0.894642	-0.435027	0.193336	0.135609
TRINITY_DN26138_c2_g1_i1	302	-1.35456	-0.4179	0.00895457	0.135889
TRINITY_DN24807_c1_g2_i2	375	-0.754772		0.0454971	0.136179
TRINITY_DN24825_c1_g1_i3	473	-1.21617	-0.390727	0.0108892	0.136796
TRINITY_DN38114_c0_g1_i1	580	-1.25354	-0.464421	0.0154769	0.136811
TRINITY_DN24531_c0_g1_i2	2829	-0.653813			0.137409
TRINITY_DN21558_c0_g1_i4	472	-0.442734	-0.380042		0.138153
TRINITY_DN24013_c2_g1_i2	828	-0.682748	-0.405467	0.0143817	0.138158
TRINITY_DN38272_c0_g1_i1	447	-0.97767	-0.356733	0.191236	0.138477
TRINITY_DN19484_c0_g1_i13	1630	-0.28703			0.13897
TRINITY_DN19190_c0_g1_i13	1995	-1.05415			0.13938
TRINITY_DN18662_c0_g1_i2	475	-0.554122		0.0260807	0.139419
TRINITY_DN23569_c1_g1_i1	2317	-0.753288		0.204548	0.139988
TRINITY_DN25239_c1_g1_i2	473	-1.26942	-0.342847	0.162004	0.140562
TRINITY_DN22707_c0_g1_i11	515	-0.685338	-0.487895	0.365439	0.142432
TRINITY_DN11726_c0_g2_i1	336	-1.01717	-0.357971	0.0148506	0.142452
TRINITY_DN35028_c0_g1_i1	361	-1.06833	-0.38771	0.0121509	0.142664
TRINITY_DN13126_c0_g1_i1	725	-0.675542			0.143018
TRINITY_DN24574_c0_g1_i3	1840	-0.555881			0.143206
TRINITY_DN22527_c1_g5_i1	856	-0.183194			0.143272
TRINITY_DN35841_c0_g1_i1	303	-0.716873	-0.306285	0.0196896	0.143689
TRINITY_DN22334_c0_g1_i15	2245	-0.611362			0.14412
TRINITY_DN10547_c0_g1_i1	936	-0.570989			0.144288
TRINITY_DN24729_c0_g2_i33	1608	-0.672485		0.313908	0.14435
TRINITY_DN26244_c1_g3_i2	502	-0.386081		0.164171	0.144908
TRINITY_DN23540_c2_g4_i2	938	-0.766421		0.339802	0.146119
TRINITY_DN23579_c2_g2_i1	362	-0.358594	-0.320456		0.149081
TRINITY_DN47926_c0_g1_i1	363	-1.30124	-0.450915	0.0200137	0.149373
TRINITY_DN23622_c0_g1_i5	1090	-0.411258			0.149808
TRINITY_DN29692_c0_g1_i1	330	-0.961853	-0.349554	0.00491516	0.149972
TRINITY_DN18683_c0_g1_i6	771	-0.0825042			0.150153
TRINITY_DN18144_c0_g1_i2	479	-0.192691			0.151696
TRINITY_DN24691_c4_g1_i7	622	-0.349106			0.151718
TRINITY_DN22277_c0_g1_i1	447	-0.734905	-0.397885	0.0617858	0.152154
TRINITY_DN20794_c1_g1_i4	1435	-0.679053		0.379615	0.152259
TRINITY_DN24531_c0_g1_i11	1699	-0.603143		0.277181	0.154475
TRINITY_DN48681_c0_g1_i1	353	-0.354191	-0.334867		0.155801
TRINITY_DN14664_c0_g1_i1	610	-0.0787622			0.156623
TRINITY_DN26236_c2_g1_i3	810	-0.340128			0.159754
TRINITY_DN24062_c2_g1_i3	4139	-0.331476			0.160277
TRINITY_DN22129_c1_g1_i12	1851	-0.334772			0.160828
TRINITY_DN21597_c2_g1_i4	2120	-0.336071			0.160874
TRINITY_DN25608_c0_g2_i10	357	-0.89929	-0.354146	0.189552	0.161077
TRINITY_DN24316_c0_g5_i1	411	-0.83464	-0.317221		0.161454
TRINITY_DN23489_c1_g2_i12	1762	-1.11338			0.161758
TRINITY_DN21933_c1_g1_i1	643	-0.767178	-0.45212	0.160472	0.16225
TRINITY_DN25147_c3_g1_i4	2062	-0.383752			0.162527
TRINITY_DN23489_c1_g2_i10	1777	-1.11494			0.16314
TRINITY_DN14303_c0_g1_i3	432	-0.359121			0.164922
TRINITY_DN15692_c0_g1_i2	1101	-0.4042			0.165794
TRINITY_DN24818_c1_g3_i2	375	-0.818246	-0.467481	0.00821479	0.166692
TRINITY_DN20252_c8_g1_i3	849	-0.150221			0.167375
TRINITY_DN23782_c2_g1_i7	3016	-1.14967		0.0302898	0.167578
TRINITY_DN23630_c0_g1_i6	715	-0.301986			0.1706
TRINITY_DN24691_c4_g1_i6	546	-0.53539			0.171177
TRINITY_DN26111_c3_g1_i4	1483	-0.853685			0.171295
TRINITY_DN26095_c3_g1_i2	889	-0.14557			0.172375
TRINITY_DN16661_c0_g1_i4	610	-0.459812			0.172656
TRINITY_DN22728_c1_g6_i1	372	-0.748806	-0.571044	1.47229e-06	0.177346
TRINITY_DN24321_c0_g5_i1	568	-1.12052		0.033494	0.178558
TRINITY_DN22261_c0_g1_i12	3610	-0.825564			0.178791
TRINITY_DN20969_c1_g1_i4	2668	-0.657314			0.179019
TRINITY_DN25656_c4_g1_i1	1830	-0.783203			0.180366
TRINITY_DN21236_c0_g2_i13	2456	-0.551135			0.181083
TRINITY_DN22423_c0_g3_i1	430	-0.827316	-0.39922	0.16916	0.181665
TRINITY_DN19379_c1_g3_i10	464	-0.0296817		0.091959	0.183574
TRINITY_DN111_c0_g1_i1	338	-1.00154	-0.479059	1.66064e-05	0.183777
TRINITY_DN6700_c0_g1_i2	900	-0.986226	-0.473086	0.0974181	0.18393
TRINITY_DN24729_c0_g2_i2	1593	-0.690993		0.0540066	0.184978
TRINITY_DN24853_c0_g1_i33	1157	-0.22425		0.394478	0.186006
TRINITY_DN20053_c4_g2_i5	3283	-0.871573			0.187813
TRINITY_DN24691_c4_g1_i3	539	-0.307398			0.190044
TRINITY_DN25868_c1_g1_i2	1320	-0.772998		0.116496	0.192385
TRINITY_DN21931_c3_g2_i1	1060	-0.27446		0.0261734	0.194586
TRINITY_DN10017_c0_g1_i1	469	-0.800877	-0.344538	0.10039	0.197595
TRINITY_DN24231_c5_g1_i1	420	-0.380342	-0.320136	0.21727	0.198914
TRINITY_DN19299_c0_g1_i4	1452	-0.758063		0.246188	0.199333
TRINITY_DN25650_c0_g3_i3	432	-0.393035		0.0779078	0.200478
TRINITY_DN20208_c0_g2_i3	1876	-0.822359			0.203061
TRINITY_DN6146_c0_g1_i2	676	-0.372739			0.204311
TRINITY_DN16661_c0_g1_i5	376	-1.08438	-0.322273	0.0904234	0.204556
TRINITY_DN22855_c4_g2_i1	304	-0.811985	-0.408239	5.05042e-06	0.205763
TRINITY_DN21236_c0_g2_i12	2237	-0.53406			0.206951
TRINITY_DN17901_c0_g2_i4	715	-0.0384327			0.212101
TRINITY_DN25983_c0_g2_i3	643	-0.712106			0.221263
TRINITY_DN23664_c0_g2_i19	662	-0.300772			0.22182
TRINITY_DN24174_c0_g2_i7	1010	-0.262605			0.223971
TRINITY_DN18655_c0_g1_i7	1986	-0.712316		0.111395	0.227566
TRINITY_DN23105_c0_g2_i3	470	-0.442465		0.0672565	0.236495
TRINITY_DN20182_c0_g2_i4	1676	-0.631281			0.239015
TRINITY_DN24174_c0_g2_i1	1022	-0.264709			0.240076
TRINITY_DN17229_c0_g2_i4	1789	-0.990594			0.240205
TRINITY_DN24729_c0_g2_i47	1386	-0.673696		0.0497849	0.250376
TRINITY_DN9594_c0_g1_i1	388	-0.898053	-0.472287	0.056919	0.251167
TRINITY_DN21825_c2_g1_i6	978	-0.775578			0.252698
TRINITY_DN20955_c0_g1_i6	1329	-0.27354		0.307775	0.253595
TRINITY_DN18258_c0_g1_i9	963	-0.359948			0.260414
TRINITY_DN24103_c0_g1_i4	1019	-0.362826			0.261009
TRINITY_DN23630_c0_g1_i8	918	-0.373342			0.261888
TRINITY_DN26221_c1_g1_i1	766	-0.606304		0.279633	0.262949
TRINITY_DN30160_c0_g1_i1	718	-0.458267	-0.361682	0.0640699	0.26522
TRINITY_DN26057_c1_g1_i3	432	-0.338677		0.147335	0.266358
TRINITY_DN24996_c5_g1_i2	672	-0.678535		0.0792293	0.266654
TRINITY_DN25019_c0_g2_i6	955	-0.914518			0.266891
TRINITY_DN22693_c1_g1_i8	514	-0.00568203		0.282428	0.273903
TRINITY_DN23191_c0_g3_i2	1928	-0.55625			0.274455
TRINITY_DN21361_c0_g1_i2	556	-0.291959		0.12149	0.27814
TRINITY_DN22334_c0_g1_i27	1781	-0.497261		0.216567	0.284255
TRINITY_DN20351_c0_g3_i4	1039	-0.486495	-0.409039	0.184866	0.285936
TRINITY_DN12489_c0_g1_i1	1186	-0.491221			0.288822
TRINITY_DN22277_c0_g1_i4	578	-0.528227	-0.411083	0.151662	0.289863
TRINITY_DN23664_c0_g2_i21	732	-0.311083			0.293493
TRINITY_DN41590_c0_g1_i1	320	-1.03375	-0.381016	0.0436368	0.293597
TRINITY_DN24784_c1_g3_i2	2360	-0.488275			0.299041
TRINITY_DN15601_c0_g1_i1	720	-0.828994			0.300211
TRINITY_DN21259_c1_g1_i5	636	-0.50836		0.143715	0.300879
TRINITY_DN22477_c1_g2_i10	1196	-0.569654			0.302163
TRINITY_DN20852_c2_g2_i2	1144	-0.211187			0.302548
TRINITY_DN24062_c2_g2_i7	3301	-0.34256			0.30477
TRINITY_DN23663_c2_g5_i2	893	-0.076945			0.306994
TRINITY_DN18949_c1_g1_i5	321	-0.524512	-0.344426	0.0249175	0.307053
TRINITY_DN21597_c2_g1_i11	2162	-0.316465			0.307202
TRINITY_DN21314_c0_g2_i8	2064	-0.253494			0.307221
TRINITY_DN16389_c0_g1_i2	858	-0.294973			0.310489
TRINITY_DN19047_c0_g1_i4	886	-0.484677			0.313424
TRINITY_DN25698_c1_g3_i6	633	-0.825096	-0.502343		0.314644
TRINITY_DN20380_c8_g1_i4	822	-0.641491			0.31518
TRINITY_DN25200_c3_g1_i17	472	-0.092296	-0.387766		0.326209
TRINITY_DN6345_c0_g1_i1	368	-0.951582	-0.472768	0.199292	0.32983
TRINITY_DN26642_c8_g1_i2	1100	-0.50025			0.331417
TRINITY_DN26362_c1_g2_i2	628	-0.605002		0.151928	0.33849
TRINITY_DN22973_c1_g1_i2	680	-0.371938			0.338773
TRINITY_DN26201_c2_g1_i1	1003	-0.336018			0.352438
TRINITY_DN18520_c0_g1_i2	1032	-0.735716			0.36484
TRINITY_DN21557_c0_g2_i11	2137	-0.118222			0.367608
TRINITY_DN22973_c1_g1_i3	726	-0.16611			0.368802
TRINITY_DN20969_c2_g1_i14	3408	-0.264367			0.369483
TRINITY_DN22107_c0_g2_i1	1142	-0.415866		0.186676	0.374145
TRINITY_DN22477_c1_g2_i7	1278	-0.540959			0.384044
TRINITY_DN16430_c0_g1_i7	978	-0.30316			0.385821
TRINITY_DN22477_c1_g2_i14	1290	-0.54334			0.387139
TRINITY_DN18490_c0_g1_i2	806	-0.023144			0.390925
TRINITY_DN25030_c1_g1_i13	2811	-1.17442			0.398337
TRINITY_DN18660_c0_g1_i5	1363	-0.656915			0.399183
TRINITY_DN22693_c2_g3_i1	372	-0.489199		0.100383	0.399775
TRINITY_DN3617_c0_g2_i1	639	-0.371327		0.153772	0.40729
TRINITY_DN32461_c0_g1_i1	381	-1.24263	-0.35174	4.796e-07	0.421326
TRINITY_DN20208_c0_g2_i7	1636	-0.687222			0.423886
TRINITY_DN19379_c1_g3_i12	503	-0.0522535		0.142594	0.42746
TRINITY_DN22830_c3_g2_i5	784	-0.145627			0.43161
TRINITY_DN25366_c1_g2_i2	316	-0.467996		0.0601864	0.433582
TRINITY_DN27370_c0_g1_i1	637	-0.579646		0.210583	0.437833
TRINITY_DN16430_c0_g1_i4	1010	-0.312452			0.441703
TRINITY_DN24928_c0_g3_i4	315	-0.173155		0.0496399	0.442223
TRINITY_DN8439_c0_g1_i2	672	-0.739822		0.292588	0.455586
TRINITY_DN42011_c0_g1_i1	384	-1.05501	-0.399051	0.18825	0.459912
TRINITY_DN10547_c0_g1_i2	864	-0.240095			0.465322
TRINITY_DN22124_c0_g2_i7	950	-0.316982			0.469325
TRINITY_DN51276_c0_g1_i1	307	-0.725775	-0.403058	0.105972	0.472902
TRINITY_DN24151_c0_g1_i2	1068	-0.212138			0.474683
TRINITY_DN21112_c6_g1_i31	4986	-0.816639		0.404479	0.479298
TRINITY_DN17121_c0_g2_i1	300	-0.570393		1.33591e-05	0.490917
TRINITY_DN21968_c0_g1_i2	1350	-0.136046
TRINITY_DN21665_c1_g6_i1	321	-0.336543	-0.449091	2.27445e-06
TRINITY_DN22462_c3_g1_i2	2090	-0.292571
TRINITY_DN25621_c2_g1_i3	991	-0.849904
TRINITY_DN23038_c0_g2_i5	1758	-0.334835
TRINITY_DN22973_c1_g3_i10	368	-0.496401		0.00322434
TRINITY_DN17121_c0_g1_i3	587	-0.0858468		0.148632
TRINITY_DN12933_c0_g1_i1	797	-0.0664759		0.378137
TRINITY_DN22973_c0_g1_i5	347	-0.615491		1.89757e-05
TRINITY_DN19795_c0_g2_i10	2110	-0.789745
TRINITY_DN18035_c0_g1_i4	1308	-0.0541553
TRINITY_DN25366_c1_g2_i1	298	-0.426025		0.046017
TRINITY_DN49414_c0_g1_i1	375	-0.12227		0.00980859
TRINITY_DN19795_c0_g2_i6	1973	-0.847636
TRINITY_DN49933_c0_g1_i1	768	-0.430471		0.192834
TRINITY_DN23664_c0_g2_i7	803	-0.137554
TRINITY_DN22973_c0_g1_i7	380	-0.530732		0.00810196
TRINITY_DN15305_c0_g1_i2	1568	-0.0402601
TRINITY_DN22973_c0_g1_i4	455	-0.180225		1.89757e-05
TRINITY_DN24231_c5_g4_i2	519	-0.196536	-0.399849	0.16653
TRINITY_DN22728_c1_g3_i9	1813	-0.0881269
TRINITY_DN24962_c0_g2_i3	726	-0.182434		0.228174
TRINITY_DN16422_c0_g1_i2	952	-0.534134
TRINITY_DN25307_c1_g1_i4	2262	-0.406251
TRINITY_DN26331_c5_g1_i1	329	-1.0125		0.0685917
TRINITY_DN22973_c1_g2_i2	380	-0.223048		0.165119
TRINITY_DN26113_c2_g1_i3	339	-1.52383	-0.3997	7.62483e-06
TRINITY_DN11372_c0_g2_i1	419	-0.798171	-0.438941	0.110494
TRINITY_DN3987_c0_g2_i1	310	-0.819436	-0.3791	0.128025
TRINITY_DN23287_c0_g2_i4	1385	-0.58299
TRINITY_DN18038_c0_g1_i1	353	-0.961744		0.182952
TRINITY_DN22973_c0_g1_i1	348	-0.541666		1.89757e-05
TRINITY_DN12651_c0_g2_i1	393	-0.561173	-0.439454	0.00304296
TRINITY_DN24843_c0_g1_i10	463	-0.72009	-0.34324	0.151343
TRINITY_DN20352_c4_g5_i12	2405	-0.419773
TRINITY_DN24358_c1_g5_i7	1916	-0.376917
TRINITY_DN17673_c0_g1_i3	1119	-0.410381	-0.335043	0.108037
TRINITY_DN18255_c0_g1_i1	728	-0.38136
TRINITY_DN19675_c1_g1_i4	372	-0.30678		0.167706
TRINITY_DN12528_c0_g1_i3	320	-1.01545	-0.426234	0.0468966
TRINITY_DN25866_c0_g2_i4	412	-0.718858		0.108313
TRINITY_DN41220_c0_g1_i1	826	-0.00372846
TRINITY_DN19440_c0_g1_i2	1795	-0.0133248
TRINITY_DN22698_c0_g2_i1	748	-0.148648		0.291285
TRINITY_DN42111_c0_g1_i1	391	-0.966443		0.0370544
TRINITY_DN21716_c0_g1_i4	835	-0.159305		0.273697
TRINITY_DN23301_c0_g2_i1	316	-1.27061		6.09424e-07
TRINITY_DN18038_c0_g1_i5	371	-0.979162		0.176365
TRINITY_DN19807_c0_g1_i12	2101	-0.351543
TRINITY_DN23301_c0_g2_i4	328	-1.26573		6.09424e-07
TRINITY_DN25665_c0_g2_i1	689	-0.0156171		0.201506
TRINITY_DN25146_c3_g2_i11	1792	-0.538717
TRINITY_DN25743_c1_g1_i2	1966	-0.359862
TRINITY_DN22986_c0_g1_i7	559	-0.144793		0.174112
TRINITY_DN31570_c0_g1_i1	315	-0.729917		0.130466
TRINITY_DN18922_c0_g1_i10	1295	-0.201953	-0.336567
TRINITY_DN21655_c1_g1_i13	1751	-0.398693
TRINITY_DN26294_c0_g2_i3	1213	-0.514719
TRINITY_DN22529_c2_g1_i9	2000	-0.614175
TRINITY_DN20171_c3_g5_i1	1035	-0.406551
TRINITY_DN3898_c0_g1_i1	426	-0.721222	-0.415855	0.0932035
TRINITY_DN24871_c1_g2_i6	1173	-0.415093		0.0996803
TRINITY_DN15394_c0_g1_i2	348	-0.19934		0.150719
TRINITY_DN21366_c1_g1_i15	2580	-0.0846076
TRINITY_DN18721_c0_g1_i2	859	-0.300355		0.31041
TRINITY_DN21716_c0_g1_i1	988	-0.0679118
TRINITY_DN24766_c2_g2_i9	1097	-0.226964
TRINITY_DN16664_c0_g1_i3	1152	-0.507379
TRINITY_DN22973_c1_g1_i4	422	-0.0203997		0.169635
TRINITY_DN22164_c0_g1_i11	1501	-0.4616
TRINITY_DN22033_c1_g2_i1	1718	-0.322185
TRINITY_DN22693_c1_g1_i7	540	-0.0172749		0.020842
TRINITY_DN24224_c1_g1_i7	1467	-0.331906
TRINITY_DN23579_c2_g1_i6	1167	-0.000545712
TRINITY_DN22482_c0_g2_i12	1050	-0.0233143		0.392504
TRINITY_DN22482_c0_g2_i8	1053	-0.0231549		0.392504
TRINITY_DN20790_c2_g1_i2	1363	-0.322236
TRINITY_DN22913_c1_g1_i4	2025	-0.0258182
