# Supplementary material for: Analysis of lncRNAs in Lupinus mutabilis (Tarwi) and Their Potential Role in Drought Response
Source: Noncoding RNA. 2023 Aug 23;9(5):48. doi: 10.3390/ncrna9050048 (PMC10514842; doi:10.3390/ncrna9050048)
Supplement: Supplementary file 1 [file ncrna-09-00048-s001.zip › Zolla MDPI Table S2.xlsx]

## Sheet: S2
Supplementary Table S2: Structural conservation of transcripts according to CROSSalign.
Family	Transcript	Quey code	Normalized Structural Distance	pvalue	Correlation	Aligned Region in the Longer Profile	T(U)	C	A	G	GC content	Length	Optimal Secondary Structure Minimum Free Energy (kcal/mol)	Free energy of the thermodynamic ensemble	Frequency of the MFE structure in the ensemble	Ensemble diversity	Centroid secondary structure in dot-bracket notation minimum free energy (kcal/mol)
Fabaceae	Lupinus_mutabilis	TRINITY_DN19379_c1_g3_i8	0	0	1	1- 676	28.1481	28.2963	30.8148	12.7407	41.037	676	-104.4	-117.23	0	136.7	-80.34
Solanaceae	Solanum_lycopersicum	lnc_RNA:Solyc04r022210.1.1 gene=Solyc04r022210.1	0.095	0.033	0.91	115- 790	30.6931	7.92079	23.9038	37.4823	45.4031	707	-145.1	-158.65	0	229.45	-85.76
Brassicaceae	Brassica_napus	BNAP_LNC003827.4 gene=BNAP_LNC003827	0.097	0.083	0.91	136- 811	24.7945	8.35616	26.0274	40.8219	49.1781	730	-154.5	-168.22	0	227.45	-103.2
Brassicaceae	Brassica_rapa	BRAP_LNC003139.3 gene=BRAP_LNC003139	0.098	0.12	0.9	323- 998	24.1071	8.82937	23.8095	43.254	52.0833	1008	-242.1	-258.75	0	220.92	-189.8
Fabaceae	Medicago_truncatula	MTRU_LNC004005.50 gene=MTRU_LNC004005	0.098	0.12	0.91	298- 973	33.2016	8.39921	29.9407	28.4585	36.8577	1012	-220.3	-241.29	0	278.58	-139.19
Actinidiaceae	Actinidia_chinensis	ACHI_LNC008871.8 gene=ACHI_LNC008871	0.099	0.16	0.89	162- 837	22.619	33.2011	31.3492	12.8307	46.0317	756	-79.67	-92.21	0	167.3	-28.61
Salicaceae	Populus_tremula	PTRE_LNC002321.1 gene=PTRE_LNC002321	0.101	0.27	0.9	306- 981	29.8343	14.3646	29.0976	26.7035	41.0681	1086	-274.7	-295.88	0	223.18	-242.22
Fabaceae	Vigna_radiata	VRAD_LNC000907.1 gene=VRAD_LNC000907	0.101	0.27	0.9	1334- 2009	29.7657	10.5964	34.771	24.8669	35.4633	1878	-392.2	-429.49	0	582.43	-256.51
Arecaceae	Elaeis_guineensis	EGUI_LNC025832.7 gene=EGUI_LNC025832	0.102	0.72	0.87	324- 688	25.5495	5.21978	25.2747	43.956	49.1758	364	-54.7	-60.07	0.02	87.54	-32.1
Euphorbiaceae	Manihot_esculenta	MESC_LNC006791.5 gene=MESC_LNC006791	0.103	0.39	0.89	232- 907	25.7901	11.6308	28.1922	34.3869	46.0177	791	-203.6	-216.37	0	162.92	-170.68
Brassicaceae	Eutrema_salsugineum	ESAL_LNC001003.35 gene=ESAL_LNC001003	0.104	0.89	0.89	301- 727	26.7606	6.57277	25.1174	41.5493	48.1221	426	-78.3	-86.62	0	126.07	-31.5
Linaceae	Linum_usitatissimum	LUSI_LNC005493.9 gene=LUSI_LNC005493	0.104	0.45	0.89	34- 709	32.622	13.6179	26.9309	26.8293	40.4472	984	-253.8	-272.57	0	366.61	-122.2
Rosaceae	Fragaria_vesca	FVES_LNC002111.17 gene=FVES_LNC002111	0.107	0.99	0.86	398- 728	27.5758	6.66667	28.1818	37.5758	44.2424	330	-58.2	-61.62	0.39	50.51	-53.1
Fabaceae	Arachis_ipaensis	AIPA_LNC002320.2 gene=AIPA_LNC002320	0.108	0.93	0.86	408- 665	27.2374	5.83658	17.8988	49.0272	54.8638	257	-46.6	-51.28	0.05	45.79	-20
Rutaceae	Citrus_maxima	CMAX_LNC002496.5 gene=CMAX_LNC002496	0.108	1	0.85	262- 676	24.1546	11.3527	24.8792	39.6135	50.9662	414	-104.8	-111.31	0	127.54	-64.43
Fabaceae	Pisum_sativum	PSAT_LNC036744.6 gene=PSAT_LNC036744	0.108	1	0.84	278- 641	29.2011	5.23416	23.6915	41.8733	47.1074	363	-51	-57.79	0	105.25	-31.5
Solanaceae	Capsicum_annuum	CANN_LNC006489.2 gene=CANN_LNC006489	0.109	0.95	0.86	394- 614	31.8182	5.90909	20	42.2727	48.1818	220	-28.3	-34.39	0.01	83.09	-5.4
Rutaceae	Citrus_sinensis	CSIN_LNC002075.6 gene=CSIN_LNC002075	0.109	1	0.81	122- 482	23.3333	8.33333	15.2778	53.0556	61.3889	360	-65.2	-72.91	0	103.18	-29.5
Apiaceae	Daucus_carota	DCAR_LNC002982.25 gene=DCAR_LNC002982	0.109	1	0.85	359- 744	27.5325	3.37662	16.1039	52.987	56.3636	385	-43.8	-51.16	0	96.85	-30.5
Euphorbiaceae	Jatropha_curcas	JCUR_LNC000659.5 gene=JCUR_LNC000659	0.109	0.95	0.81	199- 469	30.3704	7.77778	14.8148	47.037	54.8148	270	-53.5	-59.74	0	67.23	-42.7
Oleaceae	Olea_europaea	OEUR_LNC006518.2 gene=OEUR_LNC006518	0.109	0.95	0.85	456- 707	29.4821	5.57769	19.9203	45.0199	50.5976	251	-36.9	-43.1	0	75.13	-19.9
Brassicacea	Arabidopsis_thaliana	ATHA_LNC000044.2 gene=ATHA_LNC000044	0.11	1	0.87	278- 719	28.3447	12.4717	27.2109	31.9728	44.4444	441	-121.7	-130.31	0	146.93	-69
Zosteraceae	Zostera_marina	ZMAR_LNC001227.10 gene=ZMAR_LNC001227	0.11	1	0.86	226- 660	25.8065	16.8203	23.5023	33.871	50.6912	434	-131.6	-140.71	0	56.16	-121.65
Fabaceae	Lupinus_angustifolius	LANG_LNC003548.1 gene=LANG_LNC003548	0.111	1	0.85	300- 745	28.9888	7.41573	26.2921	37.3034	44.7191	445	-91	-99.07	0	142.25	-35.1
Rosaceae	Malus_domestica	MDOM_LNC008886.172 gene=MDOM_LNC008886	0.111	1	0.85	288- 724	26.6055	6.88073	16.9725	49.5413	56.422	436	-89.6	-97.55	0	118.63	-63.35
Solanaceae	Solanum_pimpinellifolium	SPIM_LNC000101.1 gene=SPIM_LNC000101	0.111	0.97	0.86	449- 672	31.8386	8.52018	19.7309	39.9103	48.4305	223	-49.5	-52.8	0.47	77.58	-11.9
Solanaceae	Nicotiana_tabacum	NTAB_LNC005274.9 gene=NTAB_LNC005274	0.112	0.98	0.85	426- 699	29.6703	8.42491	21.978	39.9267	48.3516	273	-53.7	-58.53	0.04	100.71	-34.64
Fabaceae	Cicer_arietinum	CARI_LNC003190.12 gene=CARI_LNC003190	0.113	1	0.83	319- 733	30.9179	6.52174	19.8068	42.7536	49.2754	414	-74.47	-83.9	0	138.21	-25.2
Malvaceae	Gossypium_barbadense	GBAR_LNC014012.38 gene=GBAR_LNC014012	0.113	1	0.83	151- 680	29.8677	6.04915	14.5558	49.5274	55.5766	529	-98.3	-105.65	0	98.74	-83.9
Asteraceae	Lactuca_sativa	LSAT_LNC001553.1 gene=LSAT_LNC001553	0.113	0.99	0.79	191- 447	29.6875	4.29688	17.5781	48.4375	52.7344	256	-27.7	-34.83	0	91.75	-5.1
Solanaceae	Solanum_melongena	SMEL_LNC000097.18 gene=SMEL_LNC000097	0.114	1	0.85	404- 714	31.2903	8.3871	22.5806	37.7419	46.129	310	-67.8	-73.95	0	119.22	-20.7
Solanaceae	Solanum_tuberosum	STUB_LNC005069.36 gene=STUB_LNC005069	0.114	1	0.85	172- 586	31.1594	7.48792	21.256	40.0966	47.5845	414	-75.1	-84.22	0	154.43	-26
Cucurbitaceae	Cucumis_sativus	CSAT_LNC002832.1 gene=CSAT_LNC002832	0.115	1	0.85	322- 723	34.1646	8.72818	22.9426	34.1646	42.8928	401	-92.4	-100.44	0	102.51	-78.3
Fabaceae	Glycine_max	GMAX_LNC003740.2 gene=GMAX_LNC003740	0.116	1	0.84	30- 521	30.5499	8.9613	21.3849	39.1039	48.0652	491	-110.1	-120.72	0	167.8	-58.5
Malvaceae	Theobroma_cacao	TCAC_LNC004835.10 gene=TCAC_LNC004835	0.116	1	0.84	221- 635	25.3623	8.69565	20.0483	45.8937	54.5894	414	-87.8	-95.15	0	109.98	-47.3
Fabaceae	Trifolium_pratense	TPRA_LNC000558.12 gene=TPRA_LNC000558	0.117	1	0.83	235- 647	32.767	6.06796	19.9029	41.2621	47.3301	412	-81.9	-90.82	0	105.38	-59.42
Malvaceae	Gossypium_raimondii	GRAI_LNC003490.2 gene=GRAI_LNC003490	0.118	1	0.84	24- 627	29.0216	10.2819	24.7098	35.9867	46.2687	603	-137	-147.76	0	173.53	-95.3
Fabaceae	Phaseolus_vulgaris	PVUL_LNC003538.18 gene=PVUL_LNC003538	0.118	1	0.82	308- 826	28.1853	5.79151	23.7452	42.278	48.0695	518	-89.8	-99.13	0	139.86	-49.73
Amborellaceae	Amborella_trichopoda	ATRI_LNC004639.2 gene=ATRI_LNC004639	0.119	1	0.82	27- 655	22.1338	9.23567	25.1592	43.4713	52.707	628	-128.7	-140	0	153.09	-93.8
Araliaceae	Panax_ginseng	PGIN_LNC002793.4 gene=PGIN_LNC002793	0.119	1	0.84	109- 752	30.4821	10.2644	25.0389	34.2146	44.479	643	-144.9	-157.08	0	187.63	-97.14
Rubiaceae	Coffea_arabica	CARA_LNC007267.26 gene=CARA_LNC007267	0.125	1	0.82	229- 724	30.101	8.28283	25.8586	35.7576	44.0404	495	-104	-112.41	0	76.76	-97.7
