# Supplementary material for: Analysis of lncRNAs in Lupinus mutabilis (Tarwi) and Their Potential Role in Drought Response
Source: Noncoding RNA. 2023 Aug 23;9(5):48. doi: 10.3390/ncrna9050048 (PMC10514842; doi:10.3390/ncrna9050048)
Supplement: Supplementary file 1 [file ncrna-09-00048-s001.zip › Zolla MDPI Table S3.xlsx]

## Sheet: S3
Supplementary Table S3. Summary of primer design and RT-PCR amplification.
lncRNA	Transcript ID	Primer Sequence	PCR product (bp)	Primer Tm (°C)*	Gel Image	Comment
S01	TRINITY_DN19379_c1_g3_i10	TCCACCACCACCCTATAA	64	58.4		No amplification.
		TGGTGGTGATGAGTATTTGT		55.4
S02	TRINITY_DN19379_c1_g3_i12	CACCCTACAAGTACTCATCC	250	57		No amplification.
		TTATAGGGTGGTGGTGGA		58.4
S03	TRINITY_DN19379_c1_g3_i8	TCACTACTAGGCTGAGCAACC	111	60.6		Ok, Annealing T: 59.9°C.
		TGTTCCCTGCTTCTTCTTGTG		60.1
S04	TRINITY_DN19675_c1_g1_i4	TCCACCACCACATGAGCATA	63	60.9		Inespecific amplification (3-4 products).
		GGTGTAGGTGGAGGAGGTG		64.4
		CGCCTCCTTATGAGTACAAA	243	56.1		Inespecific amplification (2 products).
		GTGGAGATGGTGAAGGTG		58.8
S05	TRINITY_DN22973_c0_g1_i1	No primers could be designed.
S06	TRINITY_DN22973_c0_g1_i11	CACCACCCTCTCATGTGGT	53	63.3		No amplification.
		TGGAGGTGGGGAAGTGTAGT		64.2
S07	TRINITY_DN22973_c0_g1_i4	No primers could be designed.
S08	TRINITY_DN22973_c0_g1_i5	No primers could be designed.
S09	TRINITY_DN22973_c0_g1_i7	No primers could be designed.
S10	TRINITY_DN22973_c1_g1_i4	No primers could be designed.
S11	TRINITY_DN22973_c1_g2_i2	TTACGTCTACAAGTCTCCTCCA	233	59.5		Inespecific amplification (wrong product size).
		CATAAGAAGGAGGTGGTGATGG		60.7
S12	TRINITY_DN22973_c1_g3_i10	AGCCCCAACGCCTTACTATT	63	60.4		Inespecific amplification (2 products).
		TAAGGTGGTGTGGGAGATGG		63
		AGCCCCAACGCCTTACTATT	63	60.4		Inespecific amplification (2 products).
		TAAGGTGGTGTGGGAGATGG		63
* Primer Tm according to Macrogen.
