# Supplementary material for: Analysis of lncRNAs in Lupinus mutabilis (Tarwi) and Their Potential Role in Drought Response
Source: Noncoding RNA. 2023 Aug 23;9(5):48. doi: 10.3390/ncrna9050048 (PMC10514842; doi:10.3390/ncrna9050048)
Supplement: Supplementary file 1 [file ncrna-09-00048-s001.zip › Zolla MDPI Table S4.xlsx]

## Sheet: S4
Supplementary Table S4. Summary of HiSeq raw data Macrogen report.
Experiment	Treatment	Sample ID	Total read bases (bp)	Total reads (bp)	GC (%)	AT (%)	Q20 (%)	Q30 (%)
Flowering	Flowe bud stage E4	C14	5594097908	55387108	43.46	56.54	96.81	94.84
		C15	5128560628	50777828	43.52	56.48	96.85	94.92
		C19	4843016458	47950658	43.44	56.56	96.93	95.02
	Flower bud stage E6	C21	5135089470	50842470	43.46	56.54	96.75	94.75
		C23	5196980250	51455250	43.38	56.63	96.83	94.89
		C24	5211518796	51599196	43.3	56.7	96.81	94.91
Drought	control	M11	5799010546	57415946	43.82	56.18	96.84	94.89
		M17	5162300082	51111882	43.86	56.14	96.98	95.08
		M1A	4924410944	48756544	44.03	55.97	96.77	94.78
	Drought	M23	4450645396	44065796	43.2	56.8	96.7	94.68
		M24	4397283864	43537464	43.11	56.9	96.86	94.9
		M29	4603500008	45579208	43.27	56.73	97.52	95.79
